# Supplementary material for: Update on Viral Gene Therapy Clinical Trials for Retinal Diseases
Source: Hum Gene Ther. 2022 Sep 16;33(17-18):865–78. doi: 10.1089/hum.2022.159 (PMC9639220; doi:10.1089/hum.2022.159)
Supplement: Supplemental data [file Supp_TableS1.xlsx]

## Sheet: Sheet1
IRDs	Clinical Trial ID	Trial Name	Targeted Gene	Vector serotypes	Treatment	Delivery	Dosage	drug related SAEs	Phase	Followup studies	Sponsor	Reference	Start Date
2.1. Lentivirus: PR and RPE Diseases and Related Genes
Stargardt	NCT01367444		ABCA4	EIAV	SAR422459	Subretinal	1.8x105 TU; 300uL 6x105 TU; 300uL 1.8x106 TU; 300uL	1/22 patient show chronic ocular hypertension (1.8x106TU)	I/II	NCT01736592	Sanofi	36	2011-06-01
2.1. Lentivirus: Mutation Independent Approaches
wet AMD	NCT01301443	GEM	angiostatin and endostatin	EIAV	RetinoStat	Subretinal	2.4x104 TU 2.4x105 TU 8x105 TU	0/21	I	NCT01678872	Oxford BioMedica	40	2011-02-01
3.1. AAV: PR and RPE Diseases and Related Genes
Achromatopsia	NCT02610582	Colourbridge	CNGA3	AAV8	AAV8.CNGA3	Subretinal	1x1010vg 5x1010vg 1x1011vg	0/9	I/II		STZ eyetrial	53	2015-11-01
Achromatopsia	NCT03001310		CNGB3	AAV8	AAV2/8-hCARp.hCNGB3	Subretinal		no data	I/II	NCT03278873	MeiraGTx UK II Ltd	News Release	2017-01-01
Achromatopsia	NCT03758404		CNGA3	AAV8	AAV2/8-hG1.7p.coCNGA3	Subretinal		no data	I/II	NCT03278873	MeiraGTx UK II Ltd	News Release	2019-08-01
Achromatopsia	NCT02935517		CNGA3	AAV2	AGTC-402 ( rAAV2tYF-PR1/7-hCNGA3)	Subretinal	4.0 x 1010 vg/mL 1.2 x 1011 vg/mL 3.6 x 1011 vg/mL 1.1 x 1012 vg/mL 3.2 x 1012 vg/mL	0/24	I/II		Applied Genetic Technologies Corp	Presentations	2017-08-01
Achromatopsia	NCT02599922		CNGB3	AAV2	AGTC-401 (rAAV2tYF-PR1.7-hCNGB3)	Subretinal	4.0 x 1010 vg/mL 1.2 x 1011 vg/mL 3.6 x 1011 vg/mL 1.1 x 1012 vg/mL 3.2 x 1012 vg/mL	0/31	I/II		Applied Genetic Technologies Corp	Presentations	2016-04-01
Retinitis Pigmentosa	NCT03116113	XIRIUS	RPGR (codon optimized)	AAV8	BIIB112 (AAV8.coRPGR)	Subretinal	5x1010 vg/mL 1x1011 vg/mL 5x1011 vg/mL 1x1012 vg/mL 2.5x1012 vg/mL 5x1012 vg/mL	0/18	I/II		NightstaRx Ltd, a Biogen Company	56	2017-03-01
Retinitis Pigmentosa	NCT03252847		RPGR	AAV5	MGT-009	Subretinal		no data	I/II		MeiraGTx UK II Ltd	Presentations	2017-07-01
Retinitis Pigmentosa	NCT04671433		RPGR	AAV5	MGT-009	Subretinal	2x 1011 vg 4x 1011 vg	no data	III	NCT04794101	MeiraGTx UK II Ltd		2021-03-01
Retinitis Pigmentosa	NCT03316560		RPGR	AAV2	AGTC-501 (rAAV2tYF-GRK1-RPGR)	Subretinal	4x1010 vg/mL 1.2x1011 vg/mL 3.6x1011 vg/mL 1.1x1012 vg/mL 3.2x1012 vg/mL	0/13	I/II		Applied Genetic Technologies Corp	Presentation	2018-04-01
Retinitis Pigmentosa	NCT04850118	VISTA	RPGR	AAV2	AGTC-501 (rAAV2tYF-GRK1-RPGR)	Subretinal	1.2x1011 vg/mL 1.1x1012 vg/mL	no data	II/III		Applied Genetic Technologies Corp		2021-08-01
Retinitis Pigmentosa	NCT04517149		RPGR	R100	4D-125	IVT injection	3x1011 vg 1x1012 vg	0/8	I/II		4D Molecular Therapeutics	Press Release	2020-06-01
Retinitis Pigmentosa	NCT03328130		hPDE6B	AAV5	CTx-PDE6b	Subretinal		no data	I/II		Coave Therapeutics	No Information	2017-11-01
Retinitis Pigmentosa	NCT04611503	PIGMENT	hPDE6A		rAAV.hPDE6A	Subretinal		no data	I/II		STZ eyetrial	No Information	2019-09-01
Retinitis Pigmentosa	NCT01482195		hMERTK	AAV2	rAAV2-VMD2-hMERTK	Subretinal		0/6	I		King Khaled Eye Specialist Hospital	63	2011-08-01
Retinitis Pigmentosa	NCT03374657		RLBP1	AAV8	CPK850	Subretinal		no data	I/II		Novartis Pharmaceuticals	No Information	2018-08-01
Choroideremia (CHM)	NCT01461213		REP1	AAV2	rAAV2.REP1	Subretinal	1.0 x 1010 vg/mL; 0.1mL	no data	I/II		University of Oxford	76	2011-10-01
Choroideremia (CHM)	NCT02077361		REP1	AAV2	rAAV2.REP1	Subretinal	1.0 x 1011 vg/mL; 0.1mL	1/6 patient showed decrease BCVA	I/II		University of Alberta	78	2015-04-01
Choroideremia (CHM)	NCT02553135		REP1	AAV2	rAAV2+F9:K10.REP1	Subretinal	1.0 x 1011 vg/mL; 0.1mL	0/6	II		Byron Lam	79	2015-09-01
Choroideremia (CHM)	NCT02671539	THOR	REP1	AAV2	AAV2-REP1	Subretinal	1.0 x 1011 vg/mL; 0.1mL	0/6	II		STZ eyetrial	80	2016-01-01
Choroideremia (CHM)	NCT03507686	GEMINI	REP1	AAV2	BIIB111	Subretinal		no data	II		NightstaRx Ltd, a Biogen Company	No Information	2018-11-01
Choroideremia (CHM)	NCT03496012	STAR	REP1	AAV2	BIIB111	Subretinal		no data	III		NightstaRx Ltd, a Biogen Company	News Release	2017-12-01
Choroideremia (CHM)	NCT02341807		hCHM	AAV2	AAV2-hCHM	Subretinal	5 x 1010 vg/mL 1 x 1011 vg/mL	0/15	I/II		SPARK	81	2015-02-01
Choroideremia (CHM)	NCT04483440				4D-110	IVT injection	3 x 1011 vg 1 x 1012 vg	no data	I		4D Molecular Therapeutics	News Release	2020-06-01
LCA10	NCT03872479	BRILLIANCE	CRISPR-Cas9	AAV5	EDIT-101	Subretinal	6x1011vg/mL 1.1x1012vg/mL 3x1012vg/mL	no data	I/II		Editas Medicine	Presentation	2019-09-01
3.2. AAV: INL and GCL Diseases
X-Linked Retinoschisis	NCT02317887		scRS/IRBPhRS	AAV8		IVT injection	1x109 vg 1x1010 vg 1x1011 vg	0/9	I/II		National Eye Institute (NEI)	95	2015-02-01
X-Linked Retinoschisis	NCT02416622		hRS1	AAV2	rAAV2tYF-CB-hRS1	IVT injection	1x1011 vg 3x1010 vg 6x1011 vg	0/27	I/II		Applied Genetic Technologies Corp	News Release	2015-05-01
Leber Hereditary Optic Neuropathy	NCT02161380		P1ND4v2	AAV2	scAAV2(Y444,500, 730F)-P1ND4v2	IVT injection	5x109 vg 2.46x1010 vg	1/14 lost vision back to baseline (5x109vg)	I		Byron Lam	105106	2014-07-01
Leber Hereditary Optic Neuropathy	NCT02064569		ND4	AAV2	GS010; Lumevoq: Lenadogene Nolparvovec	IVT injection	9x109 vg 3x1010 vg 9x1010 vg 1.8x1011 vg	0/15	I/II		GenSight Biologics	107108	2014-02-01
Leber Hereditary Optic Neuropathy	NCT02652767	RESCUE	ND4	AAV2	GS010; Lumevoq: Lenadogene Nolparvovec	IVT injection	9x1010 vg	0/36	III	NCT03406104 (RESTORE)	GenSight Biologics	109-111	2016-02-01
Leber Hereditary Optic Neuropathy	NCT02652780	REVERSE	ND4	AAV2	GS010; Lumevoq: Lenadogene Nolparvovec	IVT injection	9x1010 vg	0/37	III	NCT03406104 (RESTORE)	GenSight Biologics		2016-01-01
Leber Hereditary Optic Neuropathy	NCT03293524	REFLECT	ND4	AAV2	GS010; Lumevoq: Lenadogene Nolparvovec	IVT injection	9x1010 vg	no data	III		GenSight Biologics	No Information	2018-03-01
Leber Hereditary Optic Neuropathy	NCT01267422		ND4	AAV2	rAAV2-ND4	IVT injection	5x 109 vg 1x 1010 vg	0/9	II/III		Huazhong University of Science and Technology	112113	2017-12-01
3.3. AAV: Mutation Independent Approaches
Retinitis Pigmentosa	NCT02556736		ChR2 (Optogenetic)	AAV2	RST-001	IVT injection		no data	I/II		AbbVie	No Information	2015-12-01
Retinitis Pigmentosa	NCT03326336	PIONEER	ChrimsonR-tdTomato (Optogenetic)	AAV2.7m8	GS030	IVT injection		0/1	I/II		GenSight Biologics	118	2018-09-01
Retinitis Pigmentosa	NCT04919473		vMCO-I (Optogenetic)	AAV2	MCO-010	IVT injection		no data	I/II		Nanoscope Therapeutics Inc.	No Information	2019-10-01
Retinitis Pigmentosa	NCT04945772	RESTORE	vMCO-I (Optogenetic)	AAV2	MCO-010	IVT injection		no data	II		Nanoscope Therapeutics Inc.	No Information	2021-07-01
Diabetic Macular Edema	NCT04418427	INFINITY	Aflibercept	AAV2.7m8	ADVM-022	IVT injection	2x1011 vg 6x1011 vg	1/34 patient showed hypotony (6x1011 vg)	II		Adverum Biotechnologies, Inc.	Presentation	2020-05-01
wet AMD	NCT03748784	OPTIC	Aflibercept	AAV2.7m8	ADVM-022	IVT injection	2x1011 vg 6x1011 vg	0/30	I		Adverum Biotechnologies, Inc.	Presentation	2018-11-01
wet AMD	NCT01494805		sFlt-1	AAV2		Subretinal	1x1010 vg 1x1011 vg	0/32	I/II		Lions Eye Institute, Perth, Western Australia	121-124	2011-12-01
wet AMD	NCT01024998		sFlt-1	AAV2		IVT injection	2x108 vg 2x109 vg 6x109 vg 2x1010 vg	0/19	I		Genzyme, a Sanofi Company	125	2010-01-01
wet AMD	NCT05197270				4D-150	IVT injection		no data	I/II		4D Molecular Therapeutics	News Release	2021-12-01
wet AMD	NCT03066258		anti-VEGF mAb fragment (fab)	AAV8	RGX-314	Subretinal	3x109 vg 1x1010 vg 6x1010 vg 1.6x1011 vg 2.5x1011 vg	1/42 patient show significant decrese in vision (2.5x1011vg)	I/IIa		Regenxbio Inc.	Presentation	2017-03-01
wet AMD	NCT04832724		anti-VEGF mAb fragment (fab)	AAV8	RGX-314	Subretinal		no data	II	NCT03999801	Regenxbio Inc.	No Information	2021-02-01
wet AMD	NCT04704921	ATMOSPHERE	anti-VEGF mAb fragment (fab)	AAV8	RGX-314	Subretinal		no data	IIb/III pivotal 1		Regenxbio Inc.	No Information	2020-12-01
wet AMD	NCT05407636	ASCENT	anti-VEGF mAb fragment (fab)	AAV8	RGX-314	Subretinal		no data	III pivotal 2		Regenxbio Inc.	No Information	2021-12-01
wet AMD	NCT04567550	ALTITUDE	anti-VEGF mAb fragment (fab)	AAV8	RGX-314	Suprachoroidal	2.5x1011 vg 5x1011 vg	0/15	II		Regenxbio Inc.	Presentation	2020-11-01
wet AMD	NCT04514653	AAVIATE	anti-VEGF mAb fragment (fab)	AAV8	RGX-314	Suprachoroidal	2.5x1011 vg 5x1011 vg 1x1012 vg	0/50	II		Regenxbio Inc.	Presentation	2020-08-01
Dry AMD	NCT03144999	HMR-001	sCD59	AAV2	HMR59	IVT injection		no data	I		Hemera Biosciences	Article	2017-03-01
wet AMD	NCT03585556	HMR-002	sCD59	AAV2	anti0VEGF+ HMR59	IVT injection	3.56x1011vg 1.071x1012 vg	no data	I		Hemera Biosciences	Article	2018-09-01
Dry AMD	NCT03846193	FOCUS	complement factor I (FI)	AAV2	GT005	Subretinal	2x1010 vg 5x1010 vg 2x1011 vg	0/31	I/II	NCT04566445, NCT04437368	Gyroscope	Presentation	2018-12-01
